# Supplementary material for: Killing by Type VI secretion drives genetic phase separation and correlates with increased cooperation
Source: Nat Commun. 2017 Feb 6;8:14371. doi: 10.1038/ncomms14371 (PMC5303878; doi:10.1038/ncomms14371)
Supplement: Supplementary Data 1 — Data used in phylogenetic comparative analysis. [file ncomms14371-s2.zip]

Archive with 1 entries (1 files):
- 103929_2_data_set_2086649_663pcq.csv
