# Supplementary material for: Killing by Type VI secretion drives genetic phase separation and correlates with increased cooperation
Source: Nat Commun. 2017 Feb 6;8:14371. doi: 10.1038/ncomms14371 (PMC5303878; doi:10.1038/ncomms14371)
Supplement: Supplementary Data 2 — Phylogenetic tree for Figure 4a. [file ncomms14371-s3.txt]

(((((Flavobacterium_indicum_GPTSA100-9:0.204285047,(Flavobacterium_psychrophilum_JIP02/86:0.1095559635,Flavobacterium_columnare_ATCC_49512:0.1095559635):0.09472908349):0.1940489245,Flavobacterium_branchiophilum_FL-15:0.3983339715):0.1967821926,Flavobacterium_johnsoniae_UW101:0.5951161641):0.2114213716,((((Bacteroides_xylanisolvens_XB1A:0.1633634361,Bacteroides_thetaiotaomicron_VPI-5482:0.1633634361):0.1583329281,(Bacteroides_vulgatus_ATCC_8482:0.1655863277,Bacteroides_salanitronis_DSM_18170:0.1655863277):0.1561100365):0.1585488825,(((Bacteroides_fragilis_638R:0.1207678114,Bacteroides_fragilis_NCTC_9343:0.1207678114):0.1160112464,Bacteroides_fragilis_YCH46:0.2367790578):0.1258362973,Bacteroides_helcogenes_P_36-108:0.3626153551):0.1176298916):0.1519671612,Bacteroides_sp._CF50:0.632212408):0.1743251278):0.1934624643,(((((((((Campylobacter_jejuni_RM1221:0.1002358506,((((((Campylobacter_jejuni_subsp._jejuni_00-2544:0.0174374048,Campylobacter_jejuni_subsp._jejuni_00-2538:0.0174374048):0.01015037628,Campylobacter_jejuni_subsp._jejuni_00-2426:0.02758778108):0.01404876694,Campylobacter_jejuni_subsp._jejuni_00-2425:0.04163654802):0.01291596262,((Campylobacter_jejuni_subsp._jejuni_PT14:0.02223035956,Campylobacter_jejuni_subsp._jejuni_IA3902:0.02223035956):0.01908608438,(Campylobacter_jejuni_subsp._jejuni_NCTC_11168-BN148:0.01750354162,Campylobacter_jejuni_subsp._jejuni_NCTC_11168_=_ATCC_700819:0.01750354162):0.02381290232):0.0132360667):0.02055977972,(Campylobacter_jejuni_subsp._jejuni_ICDCCJ07001:0.05146247279,((Campylobacter_jejuni_subsp._jejuni_M1:0.01102857586,Campylobacter_jejuni_subsp._jejuni_81116:0.01102857586):0.02302206578,Campylobacter_jejuni_subsp._jejuni_81-176:0.03405064164):0.01741183115):0.02364981757):0.01658748325,Campylobacter_jejuni_subsp._jejuni_S3:0.09169977361):0.008536076998):0.1002594371,Campylobacter_jejuni_subsp._doylei_269.97:0.2004952877):0.09873762598,(Campylobacter_coli_76339:0.150847927,(Campylobacter_coli_15-537360:0.07594423951,Campylobacter_coli_CVM_N29710:0.07594423951):0.07490368747):0.1483849867):0.09784052116,Campylobacter_lari_RM2100:0.3970734349):0.1067796755,(Campylobacter_sp._03-427:0.2496920318,Campylobacter_fetus_subsp._fetus_82-40:0.2496920318):0.2541610786):0.08150764591,(Campylobacter_hominis_ATCC_BAA-381:0.301868562,(Campylobacter_curvus_525.92:0.1530317396,Campylobacter_concisus_13826:0.1530317396):0.1488368224):0.2834921943):0.1087591772,(((((Helicobacter_cetorum_MIT_99-5656:0.1181254271,Helicobacter_cetorum_MIT_00-7128:0.1181254271):0.1201098272,((((((Helicobacter_pylori_BM012S:0.03146209948,Helicobacter_pylori_BM012A:0.03146209948):0.03765298855,Helicobacter_pylori_HPAG1:0.06911508803):0.03201299107,((((((((Helicobacter_pylori_UM298:0.01049468578,Helicobacter_pylori_UM299:0.01049468578):0.02360234609,Helicobacter_pylori_UM032:0.03409703187):0.008309866165,Helicobacter_pylori_UM066:0.04240689803):0.005338229515,Helicobacter_pylori_F57:0.04774512755):0.01016588052,((((Helicobacter_pylori_Aklavik86:0.0212907225,Helicobacter_pylori_F30:0.0212907225):0.006645864151,Helicobacter_pylori_F16:0.02793658666):0.007381157334,(Helicobacter_pylori_52:0.02553785006,Helicobacter_pylori_51:0.02553785006):0.00977989393):0.01013163964,(Helicobacter_pylori_83:0.02741851806,Helicobacter_pylori_35A:0.02741851806):0.01803086557):0.01246162444):0.007762014176,((Helicobacter_pylori_OK310:0.03954280824,Helicobacter_pylori_XZ274:0.03954280824):0.006211592748,(Helicobacter_pylori_OK113:0.02670522119,Helicobacter_pylori_F32:0.02670522119):0.01904917979):0.01991862126):0.01441238237,((((Helicobacter_pylori_Shi169:0.02373042794,(Helicobacter_pylori_Sat464:0.01526907839,Helicobacter_pylori_Shi470:0.01526907839):0.008461349554):0.009061661071,Helicobacter_pylori_Shi112:0.03279208901):0.01424889812,Helicobacter_pylori_Cuz20:0.04704098713):0.01772725874,((Helicobacter_pylori_Shi417:0.02831276073,Helicobacter_pylori_Puno120:0.02831276073):0.01367905324,Helicobacter_pylori_Puno135:0.04199181397):0.0227764319):0.01531715875):0.007728914835,(Helicobacter_pylori_Aklavik117:0.04660476157,Helicobacter_pylori_v225d:0.04660476157):0.04120955788):0.01331375964):0.0327432629,((((Helicobacter_pylori_HUP-B14:0.03767764391,Helicobacter_pylori_SouthAfrica20:0.03767764391):0.01647389355,((Helicobacter_pylori_PeCan18:0.02596647125,(Helicobacter_pylori_J99:0.02288152372,((Helicobacter_pylori_2017:0.006285222153,Helicobacter_pylori_2018:0.006285222153):0.00238454645,Helicobacter_pylori_908:0.008669768604):0.01421175511):0.003084947538):0.011377209,((Helicobacter_pylori_ELS37:0.02505488407,(Helicobacter_pylori_B8:0.01593280735,Helicobacter_pylori_G27:0.01593280735):0.009122076721):0.004133862756,(Helicobacter_pylori_India7:0.01961032252,Helicobacter_pylori_PeCan4:0.01961032252):0.00957842431):0.008154933429):0.0168078572):0.02670876707,(((Helicobacter_pylori_UM037:0.02617734649,Helicobacter_pylori_B38:0.02617734649):0.01710823703,(Helicobacter_pylori_SNT49:0.02480606705,Helicobacter_pylori_SJM180:0.02480606705):0.01847951648):0.02000152809,((Helicobacter_pylori_Rif2:0.01874700674,Helicobacter_pylori_Rif1:0.01874700674):0.01765480749,Helicobacter_pylori_26695:0.03640181422):0.02688529739):0.01757319292):0.02672289665,Helicobacter_pylori_P12:0.1075832012):0.02628814081):0.03187647597,Helicobacter_pylori_Lithuania75:0.165747818):0.02934296976,Helicobacter_acinonychis_str._Sheeba:0.1950907877):0.04314446662):0.1120295792,(Helicobacter_bizzozeronii_CIII-1:0.175500347,Helicobacter_felis_ATCC_49179:0.175500347):0.1747644866):0.115521426,Helicobacter_mustelae_12198:0.4657862595):0.1047057148,((Helicobacter_cinaedi_ATCC_BAA-847:0.1935876882,Helicobacter_cinaedi_PAGU611:0.1935876882):0.1961835819,Helicobacter_hepaticus_ATCC_51449:0.3897712701):0.1807207042):0.1236279592):0.147040689,(Myxococcus_stipitatus_DSM_14675:0.3960063595,(Myxococcus_xanthus_DK_1622:0.2027349567,Myxococcus_fulvus_HW-1:0.2027349567):0.1932714029):0.445154263):0.06325940625,(((((((((Ralstonia_pickettii_12J:0.08619022699,Ralstonia_pickettii_12D:0.08619022699):0.1032891394,(((Ralstonia_solanacearum_FQY_4:0.04924739544,Ralstonia_solanacearum_GMI1000:0.04924739544):0.04070460024,Ralstonia_solanacearum_CMR15:0.08995199568):0.04430586239,((Ralstonia_solanacearum_Po82:0.05300667442,Ralstonia_solanacearum_CFBP2957:0.05300667442):0.03780822094,Ralstonia_solanacearumPSI07:0.09081489536):0.04344296271):0.05522150829):0.0886956369,(Ralstonia_eutropha_JMP134:0.1406238834,Ralstonia_eutropha_H16:0.1406238834):0.1375511198):0.08606634626,(((Burkholderia_sp._YI23:0.09490603301,Burkholderia_sp._RPE64:0.09490603301):0.09449217958,((((Burkholderia_sp._CCGE1003:0.05162167745,(Burkholderia_sp._CCGE1001:0.02810519593,Burkholderia_phenoliruptrix_BR3459a:0.02810519593):0.02351648152):0.03391002779,(Burkholderia_phytofirmans_PsJN:0.05257829725,Burkholderia_xenovorans_LB400:0.05257829725):0.03295340799):0.02802722902,Burkholderia_sp._CCGE1002:0.1135589343):0.0306619909,Burkholderia_phymatum_STM815:0.1442209252):0.04517728744):0.08045104891,((Burkholderia_sp._KJ006:0.09124116689,((((Burkholderia_lata:0.04643083382,((Burkholderia_cenocepacia_MC0-3:0.02072467438,(Burkholderia_cenocepacia_AU_1054:0.01028405134,Burkholderia_cenocepacia_HI2424:0.01028405134):0.01044062304):0.01290685802,Burkholderia_cenocepacia_J2315:0.03363153239):0.01279930143):0.01042726355,(Burkholderia_cepacia_GG4:0.04120812824,Burkholderia_multivorans_ATCC_17616:0.04120812824):0.01564996913):0.0125546594,(Burkholderia_ambifaria_MC40-6:0.0389811961,Burkholderia_ambifaria_AMMD:0.0389811961):0.03043156067):0.02156122545,Burkholderia_vietnamiensis_G4:0.09097398222):0.0002671846711):0.09643254702,(((Burkholderia_thailandensis_MSMB121:0.0658168123,Burkholderia_thailandensis_E264:0.0658168123):0.03315021352,((((((Burkholderia_pseudomallei_MSHR305:0.02402220856,Burkholderia_pseudomallei_NCTC_13179:0.02402220856):0.01335809148,(Burkholderia_pseudomallei_1026b:0.02258778773,Burkholderia_pseudomallei_K96243:0.02258778773):0.01479251231):0.01631426699,(Burkholderia_pseudomallei_MSHR346:0.05014585649,Burkholderia_pseudomallei_1710b:0.05014585649):0.003548710532):0.002889568973,(Burkholderia_pseudomallei_BPC006:0.02991073291,Burkholderia_pseudomallei_1106a:0.02991073291):0.02667340308):0.00642487247,Burkholderia_pseudomallei_668:0.06300900847):0.01658677714,((Burkholderia_mallei_NCTC_10229:0.0356643704,(Burkholderia_mallei_NCTC_10247:0.02684853131,Burkholderia_mallei_SAVP1:0.02684853131):0.008815839086):0.01044146455,Burkholderia_mallei_ATCC_23344:0.04610583495):0.03348995066):0.01937124022):0.05159654322,(Burkholderia_rhizoxinica_HKI_454:0.1016760915,(Burkholderia_gladioli_BSR3:0.06699606802,Burkholderia_glumae_BGR1:0.06699606802):0.03468002351):0.04888747752):0.03711014487):0.0821755476):0.09439208802):0.1040465932,(((((Bordetella_pertussis_CS:0.06747165637,Bordetella_pertussis_Tohama_I:0.06747165637):0.08947481922,((Bordetella_parapertussis_18323:0.06200416457,Bordetella_parapertussis_Bpp5:0.06200416457):0.04116606395,Bordetella_parapertussis_12822:0.1031702285):0.05377624706):0.06275876903,(Bordetella_bronchiseptica_MO149:0.1130106496,(Bordetella_bronchiseptica_253:0.05757207496,Bordetella_bronchiseptica_RB50:0.05757207496):0.05543857462):0.106694595):0.08078356229,Bordetella_avium_197N:0.3004888069):0.06061668456,Bordetella_petrii_DSM_12804:0.3611054915):0.1071824513):0.07810826338,(((Acidovorax_ebreus_TPSY:0.1333202843,Acidovorax_sp._JS42:0.1333202843):0.1381540293,Acidovorax_sp._KKS102:0.2714743136):0.129630544,(Acidovorax_citrulli_AAC00-1:0.2016330312,Acidovorax_avenae_subsp._avenae_ATCC_19860:0.2016330312):0.1994718264):0.1452913485):0.08691871395,(Azoarcus_sp._KH32C:0.3141180516,Azoarcus_sp._BH72:0.3141180516):0.3191968685):0.08589679445,(((((((Aeromonas_hydrophila_ML09-119:0.09139242613,Aeromonas_hydrophila_subsp._hydrophila_ATCC_7966:0.09139242613):0.09018890102,Aeromonas_salmonicida_subsp._salmonicida_A449:0.1815813272):0.07998611086,Aeromonas_veronii_B565:0.261567438):0.1140156705,(((((Vibrio_sp._EJY3:0.08221780446,((((Vibrio_parahaemolyticus_BB22OP:0.01784117577,Vibrio_parahaemolyticus_RIMD_2210633:0.01784117577):0.02359966264,Vibrio_harveyi_ATCC_BAA-1116:0.04144083841):0.008041592021,Vibrio_alginolyticus_NBRC_15630_=_ATCC_17749:0.04948243043):0.001588562621,Vibrio_sp._Ex25:0.05107099305):0.03114681141):0.04874251812,((((Vibrio_cholerae_LMA3984-4:0.03163635617,((Vibrio_cholerae_M66-2:0.0149896565,Vibrio_cholerae_O395:0.0149896565):0.006123745414,((Vibrio_cholerae_IEC224:0.01504548173,Vibrio_cholerae_O1_biovar_El_Tor_str._N16961:0.01504548173):0.005171685023,(Vibrio_cholerae_O1_str._2010EL-1786:0.0117076201,Vibrio_cholerae_MJ-1236:0.0117076201):0.00850954665):0.0008962351613):0.01052295426):0.02971304373,Vibrio_anguillarum_775:0.0613493999):0.02551002961,Vibrio_furnissii_NCTC_11218:0.08685942952):0.02210322126,((Vibrio_vulnificus_CMCP6:0.03604100105,Vibrio_vulnificus_MO6-24/O:0.03604100105):0.01910166432,Vibrio_vulnificus_YJ016:0.05514266536):0.05381998541):0.02199767181):0.05108711463,Vibrio_splendidus_LGP32:0.1820474372):0.06258095418,Vibrio_nigripulchritudoVibrioScope:0.2446283914):0.05294985825,(Vibrio_fischeri_ES114:0.1431386476,Vibrio_fischeri_MJ11:0.1431386476):0.1544396021):0.07800485888):0.07582182814,(((((Edwardsiella_tarda_C07-087:0.07528565021,(Edwardsiella_tarda_FL6-60:0.03767339605,Edwardsiella_tarda_EIB202:0.03767339605):0.03761225417):0.06720340828,Edwardsiella_ictaluri_93-146:0.1424890585):0.1016551234,(Proteus_mirabilis_BB2000:0.1026340216,Proteus_mirabilis_HI4320:0.1026340216):0.1415101603):0.0612596186,((((Yersinia_pseudotuberculosis_PB1/+:0.06032140937,Yersinia_pseudotuberculosis_IP_32953:0.06032140937):0.06028362417,(Yersinia_pseudotuberculosis_YPIII:0.06102355407,Yersinia_pseudotuberculosis_IP_31758:0.06102355407):0.05958147947):0.05325909197,((((Yersinia_pestis_biovar_Microtus_str._91001:0.04049072052,Yersinia_pestis_KIM10+:0.04049072052):0.03179395657,(Yersinia_pestis_Angola:0.04290651391,Yersinia_pestis_CO92:0.04290651391):0.02937816318):0.03551531162,(((Yersinia_pestis_A1122:0.02984363543,Yersinia_pestis_Nepal516:0.02984363543):0.02403430313,Yersinia_pestis_biovar_Medievalis_str._Harbin_35:0.05387793857):0.03117997348,(((Yersinia_pestis_Z176003:0.02762074195,Yersinia_pestis_D182038:0.02762074195):0.01167548411,Yersinia_pestis_D106004:0.03929622606):0.02801327906,Yersinia_pestis_Antiqua:0.06730950512):0.01774840693):0.02274207666):0.03510924351,Yersinia_pestis_Pestoides_F:0.1429092322):0.03095489329):0.06884002195,((Yersinia_enterocolitica_subsp._palearctica_105.5R-r:0.07872654961,Yersinia_enterocolitica_subsp._palearctica_Y11:0.07872654961):0.08098226304,Yersinia_enterocolitica_subsp._enterocolitica_8081:0.1597088127):0.08299533481):0.06269965306):0.06343314239,(((((Pectobacterium_carotovorum_subsp._carotovorum_PCC21:0.06540241145,Pectobacterium_carotovorum_subsp._carotovorum_PC1:0.06540241145):0.06095506759,Pectobacterium_atrosepticum_SCRI1043:0.126357479):0.05488581898,(Pectobacterium_sp._SCC3193:0.09194187036,Pectobacterium_wasabiae_WPP163:0.09194187036):0.08930142766):0.08379703473,((((Serratia_sp._AS13:0.05005422567,Serratia_sp._AS12:0.05005422567):0.04183895015,((Serratia_plymuthica_S13:0.04326305887,Serratia_plymuthica_4Rx13:0.04326305887):0.02922003183,Serratia_plymuthica_AS9:0.0724830907):0.01941008512):0.06506329086,(Serratia_liquefaciens_ATCC_27592:0.07776613601,Serratia_proteamaculans_568:0.07776613601):0.07919033067):0.03903601697,(Serratia_marcescens_FGI94:0.105156764,Serratia_marcescens_WW4:0.105156764):0.09083571962):0.06904784909):0.05559656027,((((Enterobacter_cloacae_SCF1:0.08214386544,((Enterobacter_cloacae_EcWSU1:0.04266787033,(((Enterobacter_cloacae_subsp._cloacae_ENHKU01:0.03114619216,Enterobacter_cloacae_subsp._cloacae_NCTC_9394:0.03114619216):0.004662162246,Enterobacter_cloacae_subsp._cloacae_ATCC_13047:0.0358083544):0.001934218988,Enterobacter_cloacae_subsp._dissolvens_SDM:0.03774257339):0.004925296937):0.005507522713,Enterobacter_asburiae_LF7a:0.04817539304):0.0339684724):0.04517100039,(Enterobacter_sp._R4-368:0.06929740711,Enterobacter_sp._638:0.06929740711):0.05801745872):0.06480763756,(Enterobacter_aerogenes_EA1509E:0.09257778959,Enterobacter_aerogenes_KCTC_2190:0.09257778959):0.09954471381):0.0531625615,(((((Salmonella_bongori_N268-08:0.04155414789,Salmonella_bongori_NCTC_12419:0.04155414789):0.05354119059,(((((((Salmonella_entericaü¾˜–Œ¼subsp._enterica_serovar_4[5]12i-_str._08-1736:0.02042647108,(Salmonella_enterica_subsp._enterica_serovar_Typhimurium_var._5-_str._CFSAN001921:0.01924834995,((((((Salmonella_enterica_subsp._enterica_serovar_Typhimurium_str._798:0.01046416807,(Salmonella_enterica_subsp._enterica_serovar_Typhimurium_str._ST4/74:0.00642727996,Salmonella_enterica_subsp._enterica_serovar_Typhimurium_str._SL1344:0.00642727996):0.004036888108):0.001642672326,Salmonella_enterica_subsp._enterica_serovar_Typhimurium_str._14028S:0.01210684039):0.0006467607776,Salmonella_enterica_subsp._enterica_serovar_Typhimurium_str._LT2:0.01275360117):0.0004021793972,Salmonella_enterica_subsp._enterica_serovar_Typhimurium_str._UK-1:0.01315578057):0.002087493509,(Salmonella_enterica_subsp._enterica_serovar_Typhimurium_str._U288:0.008997002494,Salmonella_enterica_subsp._enterica_serovar_Typhimurium_str._T000240:0.008997002494):0.006246271584):0.003041494753,Salmonella_entericaü¾˜–Œ¼The_genome_of_subsp._enterica_serovar_Typhimurium_str._DT2:0.01828476883):0.0009635811145):0.001178121138):0.01009480861,((Salmonella_enterica_subsp._enterica_serovar_Newport_str._USMARC-S3124.1:0.01429855395,Salmonella_enterica_subsp._enterica_serovar_Newport_str._SL254:0.01429855395):0.01096904417,((Salmonella_enterica_subsp._enterica_serovar_Heidelberg_str._CFSAN002069:0.01018615002,(Salmonella_enterica_subsp._enterica_serovar_Heidelberg_str._41578:0.009000512585,Salmonella_enterica_subsp._enterica_serovar_Heidelberg_str._SL476:0.009000512585):0.001185637431):0.003857099264,Salmonella_enterica_subsp._enterica_serovar_Heidelberg_str._B182:0.01404324928):0.01122434884):0.005253681579):0.005596794911,(((Salmonella_enterica_subsp._enterica_serovar_Choleraesuis_str._SC-B67:0.01934192814,Salmonella_enterica_subsp._enterica_serovar_Paratyphi_C_strain_RKS4594:0.01934192814):0.009512479603,Salmonella_enterica_subsp._enterica_serovar_Bareilly_str._CFSAN000189:0.02885440774):0.003378289268,Salmonella_enterica_subsp._enterica_serovar_Thompson_str._RM6836:0.03223269701):0.003885377596):0.007184307025,((Salmonella_enterica_subsp._enterica_Serovar_Cubana_str._CFSAN002050:0.02630755155,(Salmonella_enterica_subsp._enterica_serovar_Agona_str._24249:0.01459305118,Salmonella_enterica_subsp._enterica_serovar_Agona_str._SL483:0.01459305118):0.01171450037):0.01180657669,((Salmonella_enterica_subsp._enterica_serovar_Enteritidis_str._P125109:0.02782678886,((Salmonella_enterica_subsp._enterica_serovar_Pullorum_str._S06004:0.02220112257,(Salmonella_enterica_subsp._enterica_serovar_Gallinarum/pullorum_str._CDC1983-67:0.01121454474,Salmonella_enterica_subsp._enterica_serovar_Gallinarum/pullorum_str._RKS5078:0.01121454474):0.01098657784):0.002570158219,Salmonella_enterica_subsp._enterica_serovar_Gallinarum_str._287/91:0.02477128079):0.003055508071):0.004363929911,Salmonella_enterica_subsp._enterica_serovar_Dublin_str._CT_02021853:0.03219071878):0.005923409464):0.005188253392):0.01005168744,Salmonella_enterica_subsp._enterica_serovar_Paratyphi_B_str._SPB7:0.05335406907):0.01219189038,(((Salmonella_enterica_subsp._enterica_serovar_Typhi_str._P-stx-12:0.02076245506,(Salmonella_enterica_subsp._enterica_serovar_Typhi_str._Ty21a:0.01071740981,Salmonella_enterica_subsp._enterica_serovar_Typhi_str._Ty2:0.01071740981):0.01004504525):0.008973195939,Salmonella_enterica_subsp._enterica_serovar_Typhi_str._CT18:0.029735651):0.02255590481,(Salmonella_enterica_subsp._enterica_serovar_Paratyphi_A_str._AKU_12601:0.01733328519,Salmonella_enterica_subsp._enterica_serovar_Paratyphi_A_str._ATCC_9150:0.01733328519):0.03495827062):0.01325440364):0.004239217373,(Salmonella_enterica_subsp._enterica_serovar_Javiana_str._CFSAN001992:0.04306925435,Salmonella_enterica_subsp._enterica_serovar_Schwarzengrund_str._CVM19633:0.04306925435):0.02671592247):0.02531016166):0.04898806899,((((((((((((((((Escherichia_coli_str._'clone_D_i2':0.001958524608,Escherichia_coli_str._'clone_D_i14':0.001958524608):0.01773747778,Escherichia_coli_CFT073:0.01969600239):0.006124684041,Escherichia_coli_ABU_83972:0.02582068643):0.008816142551,Escherichia_coli_536:0.03463682898):0.008268697471,Escherichia_coli_UTI89:0.04290552645):0.002659297179,Escherichia_coli_UM146:0.04556482363):0.005335930763,Escherichia_coli_IHE3034:0.05090075439):0.01110387581,((Escherichia_coli_ED1a:0.0306234982,Escherichia_coli_S88:0.0306234982):0.01616664933,Escherichia_coli_APEC_O1:0.04679014753):0.01521448267):0.004556149462,(Escherichia_coli_O83H1_str._NRG_857C:0.03008072004,Escherichia_coli_LF82:0.03008072004):0.03648005962):0.008352220866,((Escherichia_coli_JJ1886:0.03041536042,Escherichia_coli_NA114:0.03041536042):0.01724099542,Escherichia_coli_SE15:0.04765635584):0.02725664468):0.01049821109,(((Escherichia_coli_O7K1_str._CE10:0.02405012784,Escherichia_coli_IAI39:0.02405012784):0.02529617962,Escherichia_coli_SMS-3-5:0.04934630746):0.01355537692,(Escherichia_coli_042:0.03758570663,Escherichia_coli_UMN026:0.03758570663):0.02531597775):0.02250952724):0.006847514403,((((Escherichia_coli_O104H4_str._2009EL-2050:0.01817666425,Escherichia_coli_O104H4_str._2009EL-2071:0.01817666425):0.01549475609,Escherichia_coli_O104H4_str._2011C-3493:0.03367142034):0.01801249742,Escherichia_coli_55989:0.05168391776):0.02258210221,Escherichia_coli_ETEC_H10407:0.07426601997):0.01799270605):0.007632087581,((((Escherichia_coli_LY180:0.02195981178,(Escherichia_coli_KO11FL:0.01184100034,Escherichia_coli_W:0.01184100034):0.01011881145):0.02013321612,Escherichia_coli_SE11:0.04209302791):0.01702848559,Escherichia_coli_E24377A:0.0591215135):0.01712341761,((Escherichia_coli_APEC_O78:0.03759342988,(((Escherichia_coli_DH1:0.01844849123,(((Escherichia_coli_str._K-12_substr._MDS42:0.01540493641,Escherichia_coli_str._K-12_substr._DH10B:0.01540493641):0.002455563021,(Escherichia_coli_BW2952:0.01400627011,Escherichia_coli_str._K-12_substr._MG1655:0.01400627011):0.003854229318):0.000180466034,Escherichia_coli_str._K-12_substr._W3110:0.01804096546):0.0004075257707):0.006849195122,Escherichia_coli_ATCC_8739:0.02529768636):0.007636150576,((Escherichia_coli_BL21-DE3:0.008525706898,Escherichia_coli_'BL21-Gold-DE3-pLysS_AG':0.008525706898):0.01013255406,Escherichia_coli_B_str._REL606:0.01865826096):0.01427557597):0.004659592953):0.01571846953,((Escherichia_coli_P12b:0.03190833101,Escherichia_coli_HS:0.03190833101):0.01028698449,Escherichia_coli_IAI1:0.0421953155):0.01111658391):0.0229330317):0.02364588249):0.002115889289,((((Escherichia_coli_Xuzhou21:0.0225779996,(((Escherichia_coli_O157H7_str._TW14359:0.01105095113,Escherichia_coli_O157H7_str._EC4115:0.01105095113):0.006356440392,Escherichia_coli_O157H7_str._Sakai:0.01740739152):0.005125701912,Escherichia_coli_O157H7_str._EDL933:0.02253309344):4.490616449e-05):0.01684318017,(Escherichia_coli_O55H7_str._RM12579:0.02295934939,Escherichia_coli_O55H7_str._CB9615:0.02295934939):0.01646183038):0.02956779407,(Escherichia_coli_O103H2_str._12009:0.03872171489,(Escherichia_coli_O26H11_str._11368:0.02531805469,Escherichia_coli_O111H-_str._11128:0.02531805469):0.0134036602):0.03026725895):0.01533197585,Escherichia_coli_UMNK88:0.08432094969):0.0176857532):0.009053419206,Escherichia_coli_O127H6_str._E2348/69:0.1110601221):0.003729519802,Escherichia_fergusonii_ATCC_35469:0.1147896419):0.02929376557):0.02660756755,(Citrobacter_rodentium_ICC168:0.09303490155,Citrobacter_koseri_ATCC_BAA-895:0.09303490155):0.07765607347):0.03979745585,Escherichia_blattae_DSM_4481:0.2104884309):0.03479663403):0.07535182812):0.0482000499):0.08256799375):0.101199424,((((((((Pseudomonas_syringae_pv._phaseolicola_1448A:0.07190722627,Pseudomonas_syringae_pv._syringae_B728a:0.07190722627):0.03958271415,Pseudomonas_syringae_pv._tomato_str._DC3000:0.1114899404):0.08080576863,((((Pseudomonas_protegens_CHA0:0.03343503386,Pseudomonas_protegens_Pf-5:0.03343503386):0.05295371322,Pseudomonas_poae_RE*1-1-14:0.08638874707):0.02736668866,(Pseudomonas_fluorescens_F113:0.07622717341,((Pseudomonas_fluorescens_A506:0.03194618672,Pseudomonas_fluorescens_SBW25:0.03194618672):0.02706164763,Pseudomonas_fluorescens_Pf0-1:0.05900783435):0.01721933906):0.03752826233):0.02756864292,(Pseudomonas_sp._TKP:0.08126802198,Pseudomonas_brassicacearum_subsp._brassicacearum_NFM421:0.08126802198):0.06005605667):0.05097163039):0.04909798106,Pseudomonas_sp._UW4:0.2413936901):0.05960704171,((((Pseudomonas_monteilii_SB3101:0.05672599697,Pseudomonas_monteilii_SB3078:0.05672599697):0.06022985434,((((Pseudomonas_putida_H8234:0.04082764702,(Pseudomonas_putida_NBRC_14164:0.02866300176,Pseudomonas_putida_GB-1:0.02866300176):0.01216464527):0.02078794654,((Pseudomonas_putida_DOT-T1E:0.03310990713,(Pseudomonas_putida_ND6:0.02186324307,Pseudomonas_putida_F1:0.02186324307):0.01124666406):0.01064468781,(Pseudomonas_putida_BIRD-1:0.03151538248,Pseudomonas_putida_KT2440:0.03151538248):0.01223921246):0.01786099862):0.01377053199,Pseudomonas_putida_W619:0.07538612556):0.02739948952,(Pseudomonas_putida_HB3267:0.05435918858,Pseudomonas_putida_S16:0.05435918858):0.0484264265):0.01417023624):0.07294992471,Pseudomonas_fulva_12-X:0.189905776):0.04743261456,(Pseudomonas_entomophila_L48:0.1246801642,Pseudomonas_sp._VLB120:0.1246801642):0.1126582264):0.06366234124):0.05905165854,(Pseudomonas_denitrificans_ATCC_13867:0.1822295744,((Pseudomonas_resinovorans_NBRC_106553:0.08401820407,(Pseudomonas_mendocina_NK-01:0.03921331499,Pseudomonas_mendocina_ymp:0.03921331499):0.04480488908):0.06169227638,((((((Pseudomonas_aeruginosa_SCV20265:0.02695079523,(Pseudomonas_aeruginosa_RP73:0.02100874694,(Pseudomonas_aeruginosa_B136-33:0.01752630571,(Pseudomonas_aeruginosa_PAO1:0.01281331398,Pseudomonas_aeruginosa_UCBPP-PA14:0.01281331398):0.004712991731):0.003482441226):0.005942048289):0.01433580505,(Pseudomonas_aeruginosa_LES431:0.01683591084,Pseudomonas_aeruginosa_LESB58:0.01683591084):0.02445068944):0.01231988694,Pseudomonas_aeruginosa_DK2:0.05360648722):0.0149505801,(Pseudomonas_aeruginosa_MTB-1:0.03844947744,((Pseudomonas_aeruginosa_PA1R:0.01073700258,Pseudomonas_aeruginosa_PA1:0.01073700258):0.02041327535,Pseudomonas_aeruginosa_M18:0.03115027794):0.007299199504):0.03010758988):0.007140637281,Pseudomonas_aeruginosa_NCGM2.S1:0.0756977046):0.01692324647,Pseudomonas_aeruginosa_PA7:0.09262095106):0.05308952939):0.03651909394):0.177822816):0.06122247912,(((Pseudomonas_stutzeri_CCUG_29243:0.109843102,((Pseudomonas_stutzeri_DSM_4166:0.04180575966,Pseudomonas_stutzeri_ATCC_17588_=_LMG_11199:0.04180575966):0.02913335955,Pseudomonas_stutzeri_A1501:0.07093911921):0.03890398277):0.09926522222,Pseudomonas_stutzeri_RCH2:0.2091083242):0.09950677338,Pseudomonas_stutzeri_DSM_10701:0.3086150976):0.1126597719):0.06930462939,(Acinetobacter_sp._ADP1:0.2486985852,((((((((((Acinetobacter_baumannii_TYTH-1:0.03140788398,Acinetobacter_baumannii_BJAB07104:0.03140788398):0.01299904779,Acinetobacter_baumannii_MDR-TJ:0.04440693177):0.02148897991,Acinetobacter_baumannii_BJAB0868:0.06589591168):0.0218107463,Acinetobacter_baumannii_TCDC-AB0715:0.08770665798):0.02083530749,(Acinetobacter_baumannii_1656-2:0.05594457196,Acinetobacter_baumannii_ACICU:0.05594457196):0.05259739351):0.02002140592,Acinetobacter_baumannii_MDR-ZJ06:0.1285633714):0.02599286795,((Acinetobacter_baumannii_BJAB0715:0.06712793646,Acinetobacter_baumannii_SDF:0.06712793646):0.03616106873,((Acinetobacter_baumannii_AB307-0294:0.03806907534,Acinetobacter_baumannii_AB0057:0.03806907534):0.02835845709,Acinetobacter_baumannii_AYE:0.06642753243):0.03686147277):0.05126723414):0.01311695275,(Acinetobacter_baumannii_ZW85-1:0.08898055562,(Acinetobacter_baumannii_D1279779:0.06364933745,Acinetobacter_baumannii_ATCC_17978:0.06364933745):0.02533121817):0.07869263647):0.03509044412,Acinetobacter_calcoaceticus_PHEA-2:0.2027636362):0.004082551941,Acinetobacter_oleivorans_DR1:0.2068461881):0.04185239704):0.2418809137):0.06202486178):0.08685042922,(((((Francisella_noatunensis_subsp._orientalis_LADL-07-285A:0.1004948943,Francisella_noatunensis_subsp._orientalis_str._Toba_04:0.1004948943):0.1170963444,((Francisella_tularensis_subsp._mediasiatica_FSC147:0.07446492034,(((Francisella_tularensis_subsp._holarctica_F92:0.02295458338,Francisella_tularensis_subsp._holarctica_LVS:0.02295458338):0.01348044003,(Francisella_tularensis_subsp._holarctica_FTNF002-00:0.02311437611,(Francisella_tularensis_subsp._holarctica_OSU18:0.01579400976,Francisella_tularensis_subsp._holarctica_FSC200:0.01579400976):0.007320366348):0.0133206473):0.02370684213,((((Francisella_tularensisü¾˜–Œ¼subsp._tularensis_TIGB03:0.005843560108,Francisella_tularensis_subsp._tularensis_TI0902:0.005843560108):0.01723419836,(Francisella_tularensis_subsp._tularensis_FSC198:0.01129192637,Francisella_tularensis_subsp._tularensis_SCHU_S4:0.01129192637):0.0117858321):0.004860141419,Francisella_tularensis_subsp._tularensis_NE061598:0.02793789989):0.02328148342,Francisella_tularensis_subsp._tularensis_WY96-3418:0.0512193833):0.00892248224):0.0143230548):0.06369006398,((Francisella_cf._novicida_Fx1:0.05262287112,Francisella_cf._novicida_3523:0.05262287112):0.04200354221,Francisella_novicida_U112:0.09462641333):0.04352857099):0.07943625439):0.09862635632,Francisella_philomiragia_subsp._philomiragia_ATCC_25017:0.316217595):0.06546906263,Francisella_sp._TX077308:0.3816866577):0.1732278836,Methylomonas_methanica_MC09:0.5549145413):0.08454024862):0.07975692467):0.09302151576,((Agrobacterium_tumefaciens_str._C58:0.2727944516,Agrobacterium_radiobacter_K84:0.2727944516):0.2601946357,(Agrobacterium_sp._H13-3:0.2723215497,Agrobacterium_vitis_S4:0.2723215497):0.2606675377):0.279244143):0.09218679844):0.09557997126);
